# Supplementary material for: Transcriptomic changes in peripheral blood mononuclear cells with weight loss: systematic literature review and primary data synthesis
Source: Genes Nutr. 2021 Jul 19;16:12. doi: 10.1186/s12263-021-00692-6 (PMC8287703; doi:10.1186/s12263-021-00692-6)
Supplement: Supplementary file 3 — Additional file 3: Significant genes lists for included studies. Tables of genes significantly differentially expressed in response to the intervention and between HR and LR at baseline for the studies which yielded significant genes. [file 12263_2021_692_MOESM3_ESM.xlsx]

## Sheet: Rendo-Urteaga et al.
Genes significantly differentially expressed when comparing baseline and post-intervention								Genes significantly differentially expressed between high and low responders at baseline
Rendo-Urteaga et al.								Rendo-Urteaga et al.
affy_Probe_ID	Gene_ID	logFC	P.Value	adj.P.Val				Probeset_ID	Gene_ID	logFC	AveExpr	P.Value	adj.P.Val
8042157	RNU4-51P	-0.865314	8.79176e-09	0.000132081				7952408	SIAE	-0.610895	7.47478	1.64557e-07	0.00547925
8055952	NR4A2	-1.21578	1.1372e-08	0.000132081				7902074	LEPR	-0.430456	7.50798	8.77437e-07	0.00971523
7908388	RGS1	-1.15332	1.19003e-08	0.000132081				8168875	ARMCX3	-0.441255	6.25162	1.15074e-06	0.00971523
7893286	#N/A	-1.09305	2.27908e-08	0.000155851				8044258	LIMS1	-0.538731	8.57331	1.1671e-06	0.00971523
7894538	#N/A	-1.14669	2.34032e-08	0.000155851				7894939	#N/A	1.20031	6.44903	3.85075e-06	0.0230691
7895471	KAT7	-0.634927	6.90945e-08	0.000306919				8057599	TFPI	-0.67123	6.15479	4.15697e-06	0.0230691
8070665	SIK1B	-0.95046	6.9363e-08	0.000306919				7907370	DNM3	-0.744639	9.12675	5.8976e-06	0.0250126
8095736	AREG	-1.21681	7.37409e-08	0.000306919				8147891	PKHD1L1	-0.860449	6.00059	6.00958e-06	0.0250126
7896046	#N/A	-0.816557	9.74788e-08	0.000351302				7907439	PRDX6	-0.443938	9.78456	7.06841e-06	0.0261508
8122265	TNFAIP3	-0.99971	1.05505e-07	0.000351302				7932584	PRTFDC1	-0.472145	5.33167	1.35999e-05	0.0382275
8156848	NR4A3	-1.10049	1.31533e-07	0.000398149				8044333	LIMS3L	-0.523556	10.3697	1.57747e-05	0.0382275
8095744	AREG	-1.55076	1.51287e-07	0.000419782				8054519	LIMS3L	-0.523556	10.3697	1.57747e-05	0.0382275
7929677	AL355315.1	-0.400687	2.78522e-07	0.000713382				8138566	IGF2BP3	-0.639444	6.32232	1.64093e-05	0.0382275
7978748	FBXO33	-0.440615	3.2836e-07	0.000745228				7905974	HCN3	-0.358832	5.01921	1.71126e-05	0.0382275
8091188	XRN1	-0.841502	3.40999e-07	0.000745228				7954997	ANO6	-0.382521	10.287	1.7452e-05	0.0382275
7895395	EIF3D	-0.487444	3.581e-07	0.000745228				8096415	MMRN1	-0.842678	7.43676	1.84578e-05	0.0382275
7970426	RN7SL166P	-0.767051	3.91653e-07	0.00076711				8020090	TWSG1	-0.439303	6.54535	1.97053e-05	0.0382275
7893436	HNRNPM	-0.477378	4.74519e-07	0.000877781				8072577	YWHAH	-0.544192	9.545	2.16055e-05	0.0382275
8071532	RIMBP3	0.311826	6.58043e-07	0.00112086				7974270	ATL1	-0.407577	6.2368	2.18135e-05	0.0382275
7892958	#N/A	1.1525	6.7325e-07	0.00112086				8069644	APP	-0.388744	9.97759	2.94786e-05	0.0490775
7915612	PTCH2	-0.583542	7.94756e-07	0.00126014				8040113	ASAP2	-0.631139	7.73908	3.28059e-05	0.0498626
8070557	ZBTB21	-0.424699	1.0958e-06	0.00160534				8083422	SUCNR1	-0.588686	3.45986	3.37778e-05	0.0498626
7955589	NR4A1	-0.900667	1.16615e-06	0.00160534				8005247	NT5M	-0.568892	6.66496	3.48489e-05	0.0498626
7893314	#N/A	0.859503	1.20532e-06	0.00160534				8097957	GUCY1A1	-0.456942	7.49717	3.59402e-05	0.0498626
7893319	#N/A	0.859503	1.20532e-06	0.00160534
8095728	EREG	-0.5905	1.32724e-06	0.00169543
7893040	#N/A	-0.653745	1.5484e-06	0.00169543
8112220	#N/A	-0.415852	1.62192e-06	0.00169543
7895434	KAT7	-0.517998	1.66149e-06	0.00169543
8114572	HBEGF	-1.20728	1.67542e-06	0.00169543
8112428	CD180	0.656761	1.69396e-06	0.00169543
7896361	#N/A	-0.475437	1.73014e-06	0.00169543
8143759	ATP6V0E2-AS1	0.425013	1.79406e-06	0.00169543
8005547	SNORD3B-1	-0.464909	1.93489e-06	0.00169543
8005553	SNORD3B-1	-0.464909	1.93489e-06	0.00169543
8013323	SNORD3B-1	-0.464909	1.93489e-06	0.00169543
8013325	SNORD3B-1	-0.464909	1.93489e-06	0.00169543
8013329	SNORD3B-1	-0.464909	1.93489e-06	0.00169543
8149250	PRAG1	0.384648	2.01664e-06	0.00172175
7962375	PRICKLE1	0.501591	2.12822e-06	0.00172621
7948879	RNU6-118P	-0.549382	2.16367e-06	0.00172621
7896408	EIF3D	-0.697282	2.17739e-06	0.00172621
7988077	LCMT2	0.318428	2.42848e-06	0.00188049
8114443	ETF1	-0.432144	2.58822e-06	0.00195863
7896209	#N/A	-0.715672	2.789e-06	0.0020395
7896406	#N/A	-0.554017	2.90775e-06	0.0020395
8171837	KLHL15	-0.384656	2.91246e-06	0.0020395
7896710	CD69	-1.04922	2.94008e-06	0.0020395
7985266	#N/A	-0.499415	3.04301e-06	0.00206782
7995419	RNA5SP425	0.4435	3.13815e-06	0.00208982
7893169	KAT7	-0.611537	3.20116e-06	0.00208998
7893786	#N/A	-0.701	3.53072e-06	0.00226081
7895709	#N/A	-0.86425	3.76072e-06	0.00232743
8137240	GIMAP7	0.629465	3.77455e-06	0.00232743
7902891	ZNF326	-0.385079	3.87337e-06	0.00234494
7894593	KAT7	-0.837802	4.05815e-06	0.00236956
7893889	#N/A	-0.610956	4.09831e-06	0.00236956
8087739	CISH	0.54093	4.15749e-06	0.00236956
7899502	LINC01715	-0.543903	4.19869e-06	0.00236956
7892949	#N/A	-1.00099	4.49717e-06	0.00244671
7893459	#N/A	-0.839256	4.52823e-06	0.00244671
8152222	AZIN1	-0.256226	4.55584e-06	0.00244671
8093126	RNU6-1279P	-0.467739	4.73295e-06	0.00246512
7895060	#N/A	-0.747315	4.7382e-06	0.00246512
7896671	#N/A	-1.13118	4.91786e-06	0.00250309
7896164	#N/A	-0.487824	4.96153e-06	0.00250309
8076128	JOSD1	-0.419388	5.12488e-06	0.00254691
7978644	NFKBIA	-0.585988	5.57032e-06	0.00269407
8041170	WDR43	-0.693403	5.86559e-06	0.00269407
8084878	Y_RNA	-0.535214	5.90327e-06	0.00269407
8058127	CLK1	-0.255259	5.93389e-06	0.00269407
7893737	GDI2	1.10818	6.02725e-06	0.00269407
7896661	GDI2	1.10818	6.02725e-06	0.00269407
7896693	CD69	-0.803239	6.08923e-06	0.00269407
7961075	CD69	-0.803239	6.08923e-06	0.00269407
8012349	PER1	-0.756865	6.22008e-06	0.00269407
8092392	KLHL6	0.255207	6.23008e-06	0.00269407
7894415	#N/A	1.1341	6.32453e-06	0.00269984
7991209	MRPL46	0.346146	6.43954e-06	0.00271415
7895397	KAT7P1	-0.281102	6.82676e-06	0.00279413
8137232	GIMAP8	0.698785	6.9423e-06	0.00279413
7894396	KAT7	-0.676009	6.95877e-06	0.00279413
7975453	SNORD56B	-0.723132	6.97507e-06	0.00279413
8010080	SNHG16	-0.428554	7.11777e-06	0.00279413
7897460	SLC25A33	-0.339339	7.14607e-06	0.00279413
8116992	#N/A	-1.03587	7.21671e-06	0.00279413
7892871	#N/A	-0.601573	7.65155e-06	0.00292843
7896049	#N/A	-0.518772	8.00783e-06	0.00302996
8137244	GIMAP4	0.455569	8.10792e-06	0.00303337
8083569	TIPARP	-0.312632	8.68078e-06	0.00317667
8050213	#N/A	-0.577618	8.68178e-06	0.00317667
8008627	NOG	0.47077	9.0209e-06	0.00325645
8061373	GZF1	-0.289599	9.17105e-06	0.00325645
7930413	DUSP5	-0.556473	9.1932e-06	0.00325645
7892738	#N/A	0.810976	9.56296e-06	0.00328772
7894597	#N/A	0.810976	9.56296e-06	0.00328772
7981183	TCL1A	0.306857	9.66874e-06	0.00328772
7893969	CANX	-0.903182	9.67645e-06	0.00328772
8137257	GIMAP1-GIMAP5	0.43889	9.91074e-06	0.00333331
7893369	#N/A	0.824283	1.03687e-05	0.00340456
7893986	#N/A	0.824283	1.03687e-05	0.00340456
7926983	CREM	-0.423595	1.05785e-05	0.00340456
8166219	SYAP1	-0.444942	1.05882e-05	0.00340456
7894879	#N/A	-0.521903	1.06338e-05	0.00340456
8101043	G3BP2	-0.218632	1.24152e-05	0.00393702
7894509	RNPS1	-0.464631	1.25627e-05	0.00394622
8151306	RN7SL19P	0.72939	1.40349e-05	0.00436612
7892918	RHOA	-0.587921	1.41617e-05	0.00436612
8148317	MYC	0.284986	1.45457e-05	0.00443949
7955578	TAMALIN	-0.689555	1.47923e-05	0.00443949
7956097	SUOX	0.340159	1.47996e-05	0.00443949
7892771	KAT7P1	-0.406804	1.50346e-05	0.0044697
8034837	DNAJB1	-0.321897	1.52162e-05	0.00448365
8063071	ZSWIM3	0.574126	1.60646e-05	0.00468841
8168366	PIN4	0.381276	1.61927e-05	0.00468841
8171418	PIGA	-0.466425	1.71117e-05	0.00491178
8007730	ACBD4	0.23917	1.91745e-05	0.00544762
8041048	FOSL2	-0.353912	1.93056e-05	0.00544762
7929256	RNY3P12	-0.891869	1.94787e-05	0.00545028
8124459	ZNF322	0.555523	2.00233e-05	0.00555595
8162669	ZNF322	0.550328	2.03825e-05	0.00560889
7893524	#N/A	0.784719	2.17974e-05	0.00590071
7894763	#N/A	0.784719	2.17974e-05	0.00590071
7933139	ZNF33B	0.427264	2.21652e-05	0.00595188
7895822	KAT7	-0.741883	2.24425e-05	0.00597814
8102936	RNY1P14	0.740922	2.31377e-05	0.00611442
8116983	CD83	-0.891933	2.34005e-05	0.00613518
7893877	SART3	-0.755719	2.36269e-05	0.00614614
8083594	PTX3	-0.525836	2.49092e-05	0.00642947
7904361	TENT5C	-0.557935	2.62073e-05	0.00671251
8055016	#N/A	-0.486146	2.67585e-05	0.00680135
7936637	EIF3A	-0.58884	2.72367e-05	0.00687046
8013906	TWF1	-0.295671	2.76549e-05	0.0069235
8069541	SAMSN1	-0.461737	2.83141e-05	0.00696219
8124756	PPP1R10	0.29628	2.86458e-05	0.00696219
8178358	PPP1R10	0.29628	2.86458e-05	0.00696219
8179664	PPP1R10	0.29628	2.86458e-05	0.00696219
7895974	#N/A	-0.497813	2.9206e-05	0.00704689
7909494	SYT14	-0.23267	2.98657e-05	0.00712307
7953943	GABARAPL1	-0.45968	2.99495e-05	0.00712307
7894726	RNPS1	-0.512819	3.05287e-05	0.00720933
7918759	BCAS2	-0.246259	3.22772e-05	0.00751669
7972557	GPR183	-0.391493	3.22818e-05	0.00751669
8011817	ZNF232	0.346784	3.26962e-05	0.00756031
8148982	#N/A	0.379461	3.29803e-05	0.00757341
7892967	KAT7P1	-0.293368	3.43427e-05	0.00783226
8029392	ZNF234	0.45333	3.66146e-05	0.00823407
7896591	#N/A	-0.522446	3.67827e-05	0.00823407
7904048	#N/A	-0.493408	3.68465e-05	0.00823407
8161346	ZNF658B	0.214323	3.78023e-05	0.00839135
7965060	BBS10	0.524363	3.89789e-05	0.00859522
8028254	ZNF793	0.285396	4.17339e-05	0.00912677
7896669	#N/A	-0.537116	4.19376e-05	0.00912677
8055465	CXCR4	-0.412491	4.26965e-05	0.00923159
7894822	ABCF1	-0.648479	4.34803e-05	0.00934042
7894851	KAT7	-0.648306	4.47648e-05	0.00955469
8141898	DNAJC2	-0.269359	4.95444e-05	0.0104401
7944339	RN7SL688P	0.53976	4.9915e-05	0.0104401
8021914	ADNP2	-0.277906	5.01519e-05	0.0104401
8049075	B3GNT7	-0.545185	5.01672e-05	0.0104401
7894440	#N/A	-0.639664	5.07062e-05	0.0104867
8084891	FAM43A	0.476711	5.16117e-05	0.0106081
7896584	#N/A	-0.463155	5.22346e-05	0.0106703
7896008	#N/A	-0.547651	5.3141e-05	0.0107892
8010778	AC132872.4	-1.06742	5.41898e-05	0.0108907
8081386	NFKBIZ	-0.426764	5.42947e-05	0.0108907
7895611	#N/A	-0.59414	5.53168e-05	0.0110293
8145660	DCTN6	-0.263267	5.60662e-05	0.0111121
8101322	#N/A	-0.913756	5.65599e-05	0.0111436
7978558	EAPP	-0.275632	5.71555e-05	0.0111718
7895183	MIR877	-0.853575	5.73741e-05	0.0111718
7924450	DUSP10	-0.416883	5.80949e-05	0.0112464
7896259	KAT7	-0.452098	5.85854e-05	0.0112758
8119858	POLH	0.33379	6.05234e-05	0.0115211
7921014	MEF2D	-0.192643	6.05516e-05	0.0115211
7893899	EIF3D	-0.627918	6.13656e-05	0.0116096
8161319	ZNF658B	0.211368	6.21089e-05	0.0116838
8036813	ZNF780B	0.492773	6.37943e-05	0.0118913
8061129	MGME1	0.370897	6.39258e-05	0.0118913
8137252	GIMAP1	0.451709	6.44557e-05	0.0119232
8068350	LINC00649	0.487778	6.52042e-05	0.0119515
7896063	EIF3D	-0.4293	6.53873e-05	0.0119515
8047241	#N/A	-0.576658	6.56851e-05	0.0119515
8172307	ZNF41	0.239499	6.82635e-05	0.0123531
7896219	HNRNPM	-0.638973	7.03502e-05	0.0125816
8003922	MED11	0.381107	7.06547e-05	0.0125816
8164694	RN7SL328P	-0.457903	7.06598e-05	0.0125816
8140061	BCL7B	-0.211893	7.20253e-05	0.0127565
8079392	CCR2	0.531223	7.29983e-05	0.0128089
7924686	SDE2	-0.232504	7.33569e-05	0.0128089
8127989	SNHG5	0.40007	7.34754e-05	0.0128089
7919407	PPIAL4A	0.271983	7.45168e-05	0.0128708
8053882	DUSP2	-0.768047	7.46034e-05	0.0128708
8002194	DPEP2	0.30905	7.60065e-05	0.0129925
8149718	#N/A	-0.718855	7.60889e-05	0.0129925
8020814	RNF138	-0.266457	7.84409e-05	0.0133257
8140942	FAM133CP	-0.285476	8.00711e-05	0.0135252
8146517	CHCHD7	0.244939	8.05298e-05	0.0135252
7896633	HNRNPC	-0.559671	8.10898e-05	0.0135252
8150034	RNA5SP260	0.59662	8.12397e-05	0.0135252
7927936	DDX21	-0.316925	8.26712e-05	0.0136774
7962441	TWF1	-0.256431	8.31368e-05	0.0136774
8031640	ZNF583	0.311294	8.41694e-05	0.0136774
7954173	STRAP	-0.215611	8.48059e-05	0.0136774
8180324	THAP5	0.369192	8.49982e-05	0.0136774
8150175	TTI2	0.301184	8.54213e-05	0.0136774
8124610	TRIM27	0.298661	8.54398e-05	0.0136774
8179575	TRIM27	0.298661	8.54398e-05	0.0136774
7892914	RNPS1	-0.571819	8.61426e-05	0.0136802
7895813	#N/A	-0.492888	8.62791e-05	0.0136802
7894582	PRPF8	-0.621267	8.77982e-05	0.0138551
8079368	RN7SL145P	0.623308	8.93026e-05	0.014026
8014369	CCL3	-0.736301	8.97733e-05	0.0140337
8020149	NAPG	-0.273684	9.11635e-05	0.0141844
8157933	ZBTB43	-0.280472	9.55664e-05	0.0147355
8116658	FAM50B	0.346002	9.59653e-05	0.0147355
7948088	SLC25A33	-0.320981	9.60331e-05	0.0147355
7905349	TNFAIP8L2	0.380986	9.92307e-05	0.0150832
7992293	TMEM204	0.354953	9.93898e-05	0.0150832
7977955	PPP1R3E	0.289152	9.96577e-05	0.0150832
7962827	SNORA2A	-0.571505	0.000100639	0.0151008
8110043	BNIP1	-0.311555	0.000101005	0.0151008
7893884	#N/A	0.584922	0.000101588	0.0151008
7894885	#N/A	0.584922	0.000101588	0.0151008
8018972	CEP295NL	-0.369603	0.000102185	0.0151123
7926708	THNSL1	0.471297	0.000102574	0.0151123
8020220	TUBB6	-0.298211	0.000103231	0.0151422
7974851	HIF1A	-0.335616	0.000108552	0.0156925
7938481	USP47	0.386496	0.000109178	0.0156925
7923967	YOD1	-0.237023	0.000109249	0.0156925
7988605	COPS2	-0.218131	0.000109321	0.0156925
7966356	HVCN1	0.232914	0.000109339	0.0156925
8176155	FAM223A	0.392201	0.000110096	0.0157092
7895051	PRPF8	-0.730777	0.000110399	0.0157092
7895797	HNRNPM	-0.708253	0.000111678	0.0157426
7970376	CHAMP1	0.256169	0.000111955	0.0157426
8135488	LRRN3	0.456335	0.000112512	0.0157426
8170963	FAM223A	0.399513	0.000112525	0.0157426
7983763	MAPK6	-0.320395	0.000114636	0.0159708
8038117	DBP	0.339368	0.00011612	0.01605
7974781	PPM1A	-0.212416	0.000116848	0.01605
8112902	DHFRP1	0.238696	0.000116984	0.01605
8063408	Y_RNA	-0.684152	0.000117855	0.01605
7895433	SART3	-0.563915	0.000118178	0.01605
8173181	SPIN3	0.288355	0.000118208	0.01605
8161326	ZNF658B	0.206419	0.000118597	0.01605
7894385	#N/A	-0.457846	0.000119402	0.01605
7905051	PPIAL4A	0.305343	0.000120024	0.01605
7919162	PPIAL4A	0.305343	0.000120024	0.01605
8019521	AC124283.1	0.594829	0.000120545	0.0160551
7893156	#N/A	-0.579817	0.000121758	0.0160659
8031200	KIR3DX1	-0.635293	0.000123052	0.0160659
8035445	JUND	-0.360926	0.000123367	0.0160659
7991216	AC013489.1	0.344816	0.000123859	0.0160659
8116655	PSMG4	0.374356	0.000123994	0.0160659
7906863	UAP1	-0.335059	0.000125071	0.0160659
7927527	SNORA74C-1	-0.452151	0.000125095	0.0160659
7933593	SNORA74C-1	-0.452151	0.000125095	0.0160659
8049478	COPS8	-0.310439	0.000125121	0.0160659
7979516	TRMT5	0.347693	0.000126824	0.0160659
7926059	RN7SKP78	-0.231631	0.000126895	0.0160659
8069565	BTG3	-0.438992	0.000127223	0.0160659
8155455	#N/A	0.283054	0.000127437	0.0160659
7893992	USP22	-0.659994	0.000127517	0.0160659
8036151	HSPB6	-0.268763	0.000128071	0.0160659
7919157	PPIAL4A	0.216907	0.000128346	0.0160659
7895416	#N/A	-0.430494	0.000129197	0.0160684
8151788	RBM12B	0.3628	0.000129331	0.0160684
7905395	PSMB4	-0.261072	0.00012983	0.0160705
7898192	DNAJC16	0.187803	0.000131811	0.0162552
8077441	BHLHE40	-0.405278	0.000132411	0.016269
7980454	ALKBH1	0.396611	0.000133831	0.01635
7892743	#N/A	-0.294531	0.000134694	0.01635
8141305	ZNF394	-0.257421	0.00013496	0.01635
7896615	#N/A	-0.744655	0.000135035	0.01635
7927062	ZNF33A	0.281491	0.000136359	0.0163523
7907090	#N/A	0.595631	0.000136443	0.0163523
7896612	#N/A	-0.418031	0.000136527	0.0163523
8101304	RASGEF1B	-0.814837	0.00013807	0.0164778
7928516	SAMD8	-0.359284	0.000139254	0.0165598
7909478	UTP25	0.287512	0.000141306	0.0166874
8061564	ID1	-0.599909	0.00014133	0.0166874
8047784	ZDBF2	-0.376436	0.000142388	0.016753
7895185	#N/A	-0.56693	0.000146299	0.0170291
8001306	SIAH1	-0.243955	0.00014666	0.0170291
8040034	#N/A	0.550911	0.000147034	0.0170291
7892675	#N/A	1.12522	0.000147292	0.0170291
7895754	#N/A	1.12522	0.000147292	0.0170291
7892664	#N/A	-0.74236	0.000148477	0.0171067
7894503	SART3	-0.518004	0.000150726	0.017306
8097461	NOCT	-0.329477	0.000152568	0.0174573
8009164	DCAF7	0.230036	0.000153314	0.0174825
7893315	SART3	-0.630819	0.000156104	0.0177399
8012416	LINC00324	0.299841	0.000157166	0.0177999
8017150	TUBD1	0.423733	0.000157839	0.0178154
7912347	CASZ1	-0.31719	0.0001599	0.0179505
7967304	RSRC2	-0.216819	0.000160196	0.0179505
8028652	ZFP36	-0.356232	0.000160653	0.0179505
7936639	AL355598.1	-0.386233	0.000161403	0.017974
7895592	RNPS1	-0.597107	0.000163851	0.0181859
7894241	IK	-0.562106	0.000164573	0.0182053
8030871	ZNF613	0.383748	0.000165346	0.0182247
8160637	B4GALT1	-0.211762	0.000165844	0.0182247
7930915	GRK5-IT1	-0.386045	0.00016799	0.0183631
8062190	SPAG4	-0.340787	0.000169158	0.0183631
8121144	MANEA	0.374841	0.000169355	0.0183631
8023191	SMAD2	0.27169	0.000169867	0.0183631
8162624	PRXL2C	-0.273842	0.000170143	0.0183631
8042144	REL	-0.21613	0.000170411	0.0183631
7959282	RNF34	0.197357	0.000172127	0.0184881
8014081	UTP6	0.237447	0.000174133	0.0186163
7922243	METTL18	0.316053	0.000174438	0.0186163
8040211	KLF11	-0.400505	0.000178131	0.0189067
7926531	ARL5B	-0.412999	0.000178296	0.0189067
8030999	ZNF331	-0.556949	0.000182715	0.0193139
7931754	IDI1	-0.230616	0.000186029	0.0195683
8044473	POLR1B	0.31157	0.000186952	0.0195683
8137526	INSIG1	-0.23691	0.000187057	0.0195683
7948836	TMEM223	0.310695	0.000187473	0.0195683
8033818	OLFM2	0.522506	0.000188948	0.0196607
8047403	CASP10	0.243828	0.000189888	0.0196969
8152041	RNF19A	-0.193799	0.000190977	0.0197484
7893405	SART3	-0.579255	0.000194898	0.0200914
7982290	#N/A	-0.360318	0.000196656	0.020176
8146268	AC110275.1	0.229925	0.00019693	0.020176
8176624	DDX3Y	-0.251226	0.000203491	0.0207232
8047217	COQ10B	-0.299473	0.000203516	0.0207232
8099393	RNA5SP156	0.705858	0.000204737	0.0207761
7944435	HINFP	0.205539	0.000205284	0.0207761
7893493	PRPF8	-0.556247	0.000206138	0.0207993
7896114	MIR877	-0.958464	0.000207505	0.020874
8045499	HNMT	0.376014	0.000208332	0.0208941
7894545	#N/A	-0.720339	0.000210372	0.0210065
8123985	RANBP9	0.266998	0.000211238	0.0210065
7922250	SCYL3	0.342225	0.000211345	0.0210065
8076493	ATP5MGL	-0.387583	0.000212259	0.0210345
8143781	GIMAP6	0.446548	0.000217962	0.0215032
8063382	SNAI1	-0.584924	0.00021828	0.0215032
8138454	POLR1F	-0.236351	0.000220204	0.0216287
7989243	#N/A	-0.40488	0.000224474	0.0219261
8012464	KRBA2	0.306755	0.000224756	0.0219261
7893134	RNPS1	-0.575577	0.000225207	0.0219261
8177118	RNA5SP519	0.237855	0.000226771	0.022014
8169634	AC004000.1	-0.299946	0.000227726	0.0220424
7894048	#N/A	-0.300383	0.000229959	0.022194
7926037	PFKFB3	-0.549643	0.000233331	0.022406
7947138	FANCF	0.402807	0.000233501	0.022406
8078834	WDR48	-0.171581	0.000236249	0.0225566
8083757	NMD3	-0.198306	0.000236994	0.0225566
7895786	#N/A	0.38171	0.000237615	0.0225566
8110437	RMND5B	0.169929	0.00023778	0.0225566
7978114	EMC9	0.213631	0.000242809	0.0229682
8140035	Y_RNA	0.572743	0.000244036	0.0230185
8000200	RRN3	-0.296103	0.000245711	0.0230185
7922870	TRMT1L	0.366616	0.000245718	0.0230185
7896411	KAT7	-0.608147	0.000246106	0.0230185
7894383	KAT7	-0.515715	0.000247226	0.0230585
8114647	SLC25A2	-0.297798	0.00024925	0.0231823
8041197	YPEL5	-0.246339	0.000251671	0.0233337
8039771	ZNF132	0.285362	0.000252514	0.0233337
8113551	MCC	0.274615	0.000253356	0.0233337
7974479	Metazoa_SRP	-0.272107	0.000253868	0.0233337
7895302	#N/A	-0.491206	0.000254381	0.0233337
8089029	DHFR2	0.252587	0.00025801	0.0234947
7893617	#N/A	-0.570251	0.000258441	0.0234947
8085263	EMC3	-0.177599	0.000258511	0.0234947
7894957	KAT7	-0.410347	0.000260078	0.0234947
7895209	HNRNPM	-0.314481	0.000260293	0.0234947
7933092	ZNF248	0.341644	0.000260371	0.0234947
7894775	#N/A	-0.45069	0.000261716	0.0235523
7919929	TMOD4	0.332387	0.000262704	0.0235775
7895663	EIF3D	-0.422643	0.000264495	0.0236301
8122689	GINM1	-0.179312	0.000264709	0.0236301
8031837	ZNF587	0.334468	0.000270131	0.0240382
7893186	#N/A	0.946443	0.000270724	0.0240382
7994565	RRN3	-0.292524	0.000273274	0.0242
8137709	ZFAND2A	-0.263306	0.000274057	0.024205
7921526	PIGM	0.316718	0.000275681	0.0242199
8093336	ZNF141	0.287505	0.000275879	0.0242199
8156126	RMI1	0.467986	0.000276408	0.0242199
7892522	#N/A	0.293305	0.00028052	0.0244185
8150846	TMEM68	0.292373	0.000280535	0.0244185
8105504	FAM133CP	-0.273005	0.000280874	0.0244185
8000799	GDPD3	0.314061	0.000282947	0.0245156
7895046	PRPF8	-0.644943	0.000284154	0.0245156
8024120	ABCA7	0.206201	0.000284422	0.0245156
7895906	HNRNPM	-0.406924	0.000284936	0.0245156
7895377	KAT7	-0.522002	0.000287532	0.0246752
7892892	KAT7	-0.602422	0.00028938	0.0247699
7893311	#N/A	-0.47412	0.000290615	0.0247944
7894318	HNRNPM	-0.407199	0.000291468	0.0247944
7915516	MED8	0.317964	0.000292252	0.0247944
7946676	AC013549.2	-0.28631	0.000292645	0.0247944
8089568	CD200R1	0.395103	0.000294641	0.0248672
7896518	#N/A	-0.792763	0.000296172	0.0248672
7896414	#N/A	-0.524515	0.000298544	0.0248672
8014264	PEX12	0.459206	0.000298568	0.0248672
7893699	RTCB	-0.493666	0.000298631	0.0248672
7894342	GDI2	0.883309	0.000299141	0.0248672
7895315	GDI2	0.883309	0.000299141	0.0248672
7938396	AMPD3	0.238429	0.000299479	0.0248672
8168345	GCNA	0.280465	0.000302452	0.0250022
8155332	FAM220A	0.275493	0.000302606	0.0250022
7893544	CAPNS1	-0.297392	0.000306852	0.0252902
8142897	#N/A	-0.173972	0.000310139	0.025498
7892790	MIR877	-0.617435	0.000311085	0.0255128
7895701	KAT7	-0.46123	0.000313449	0.0256181
7894922	ABCF1	-0.957024	0.000313907	0.0256181
7896859	MIR200B	-0.222871	0.000316896	0.0257987
7994692	TAOK2	0.176113	0.000321287	0.0260877
8154394	SNAPC3	0.263127	0.000322012	0.0260877
8128767	ZBTB24	0.268163	0.0003249	0.0262578
7895555	PRPF8	-0.566825	0.000327853	0.0263463
8003553	CENPBD1	0.361328	0.000329457	0.0263463
8090349	AC073439.1	0.30722	0.000330133	0.0263463
8077712	AC018809.3	0.221693	0.00033019	0.0263463
8172561	PRICKLE3	0.263828	0.000331003	0.0263463
8113050	CETN3	0.4267	0.000331116	0.0263463
8035787	#N/A	0.217011	0.000332121	0.0263463
7975311	EXD2	0.24773	0.000332325	0.0263463
8112615	ENC1	-0.418801	0.000334021	0.0263591
8104912	SKP2	0.253967	0.000334071	0.0263591
8127822	RNU6-130P	0.316475	0.000336273	0.026421
7928306	Y_RNA	0.692292	0.000336442	0.026421
8024582	S1PR4	0.369189	0.000341155	0.0267117
8067113	ZNF217	0.47824	0.000341748	0.0267117
7930181	BORCS7-ASMT	0.302422	0.000343221	0.0267474
8132399	YAE1	0.481548	0.000343811	0.0267474
8063857	MTG2	0.362943	0.000344642	0.0267495
8167103	CDK16	-0.233659	0.000355858	0.0275558
8037003	RN7SL34P	-0.343096	0.000357437	0.0276139
8072143	HSCB	0.174741	0.000359188	0.027685
7895748	SEPTIN2	-0.394523	0.000360051	0.0276873
8043278	MRPL35	0.415983	0.000361944	0.0277688
8148265	RNF139	-0.226212	0.000363723	0.0278411
8082012	SLC15A2	0.365544	0.000364982	0.0278734
7922707	RNASEL	0.403021	0.000370122	0.0282012
7991047	HOMER2	0.640226	0.000372033	0.0282822
8005978	TRAF4	-0.231968	0.000374729	0.0283858
8120215	PAQR8	0.47188	0.000375101	0.0283858
8065124	BFSP1	-0.24779	0.000379396	0.0286325
7894714	#N/A	-0.439814	0.000380082	0.0286325
8089993	WDR5B	0.293924	0.000382538	0.0286786
7893254	KAT7	-0.541838	0.000382711	0.0286786
7904755	PEX11B	0.184854	0.000384688	0.0286786
8043512	ZNF2	0.466363	0.000384749	0.0286786
8129390	RNA5SP217	0.510079	0.000386608	0.0286786
8126214	MOCS1	-0.246413	0.000388048	0.0286786
7943193	MED17	-0.328269	0.000389027	0.0286786
8014391	CCL3	-0.639839	0.000389306	0.0286786
8014414	CCL3	-0.639839	0.000389306	0.0286786
8019731	CCL3	-0.639839	0.000389306	0.0286786
7894130	#N/A	0.74905	0.000392562	0.0288546
8125734	DAXX	0.279402	0.000393747	0.028878
8104490	#N/A	-0.435706	0.000397986	0.0291247
8167854	APEX2	0.218614	0.000399167	0.0291471
8023377	MEX3C	-0.184328	0.000400586	0.0291867
7895511	HNRNPM	-0.554024	0.000403202	0.0293131
8081657	CD200	0.378087	0.000408878	0.0295708
8051746	THUMPD2	-0.259382	0.000408988	0.0295708
8146711	C8orf44	0.509972	0.000410065	0.0295708
7892627	SPAG7	0.261001	0.000411606	0.0295708
7976189	PSMC1	-0.202554	0.000412338	0.0295708
7896290	HNRNPM	-0.487573	0.000413549	0.0295708
8078395	#N/A	0.36667	0.000413928	0.0295708
8140500	TMEM60	0.344986	0.000414124	0.0295708
8052845	TIA1	0.221372	0.000414739	0.0295708
8136647	TAS2R6P	0.443834	0.000418035	0.0296427
7949540	C11orf68	0.223877	0.000418596	0.0296427
8055980	CYTIP	-0.239476	0.00041986	0.0296427
7921119	#N/A	0.311484	0.000420007	0.0296427
7970507	RNU4-9P	-0.436266	0.000420677	0.0296427
7989708	MTFMT	0.265018	0.000421089	0.0296427
7896568	#N/A	-0.926245	0.000428534	0.0301032
7894279	USP22	-0.466216	0.000434441	0.0304539
7893429	#N/A	-0.507106	0.000437871	0.0306298
7942551	RNF169	0.403578	0.000439358	0.0306694
8176553	TTTY8B	-0.148735	0.000442476	0.0307044
8177048	TTTY8B	-0.148735	0.000442476	0.0307044
8173615	RLIM	-0.249123	0.000442626	0.0307044
7917649	TGFBR3	-0.387375	0.000444807	0.0307915
8143788	GIMAP3P	0.223475	0.000447264	0.0308858
8022640	DHFRP1	0.26646	0.000448024	0.0308858
8103932	CENPU	-0.187957	0.000456493	0.031169
7921237	FCRL5	0.274211	0.000458226	0.031169
7895287	#N/A	1.14314	0.000458999	0.031169
7895558	#N/A	1.14314	0.000458999	0.031169
8003298	SLC7A5	-0.375944	0.000459304	0.031169
8172369	ZNF182	0.317501	0.000459468	0.031169
7896592	KXD1	-0.347429	0.000460189	0.031169
8078300	OXSM	0.212557	0.000460274	0.031169
7895485	MIR877	-0.699505	0.000460556	0.031169
8089247	RNY1P12	-0.42735	0.000461528	0.0311714
7892686	GUK1	-0.395047	0.000464099	0.031272
7896604	#N/A	-0.843311	0.000464897	0.031272
8080923	PSMC1	-0.198178	0.000467478	0.0312809
8139891	SBDS	-0.324571	0.00046757	0.0312809
8067203	RBM38-AS1	-0.390398	0.000467962	0.0312809
7920757	RUSC1-AS1	0.249829	0.000468786	0.0312809
7948330	OR5B21	0.572946	0.000470744	0.0313449
8169233	KRT18P49	-0.56879	0.000471627	0.0313449
7904715	AC239799.2	-0.407873	0.000473365	0.0313977
7940226	MS4A2	0.331558	0.000479235	0.0317061
7916609	JUN	-0.676434	0.000481686	0.0317061
7894947	SART3	-0.385888	0.000481717	0.0317061
8007990	Y_RNA	-0.236865	0.000485292	0.0317061
8129693	#N/A	0.964239	0.00048553	0.0317061
8019563	#N/A	0.350172	0.000485877	0.0317061
8112709	POC5	0.229442	0.000486896	0.0317061
7895517	DDX5	-0.20158	0.000488062	0.0317061
8029399	ZNF226	0.241196	0.00048979	0.0317061
7947649	CHRM4	-0.48922	0.000490316	0.0317061
7965855	NUP37	0.270886	0.000491313	0.0317061
8014664	Y_RNA	-0.243387	0.000491477	0.0317061
8019649	Y_RNA	-0.243387	0.000491477	0.0317061
8127987	SNHG5	0.416052	0.000492611	0.0317061
7892794	#N/A	-0.591143	0.000493186	0.0317061
8162759	TBC1D2	0.241779	0.00049325	0.0317061
8060949	ANKEF1	0.285307	0.000494249	0.0317091
8108603	HARS2	0.216195	0.000498065	0.0318924
8081055	CHMP2B	-0.238897	0.000501485	0.0319774
8089295	AC012020.1	0.393223	0.000502162	0.0319774
7893890	CANX	0.826335	0.000502272	0.0319774
7961281	TAS2R50	0.325285	0.000506402	0.0321787
8043630	ARID5A	-0.349529	0.000508603	0.0322571
7915590	RNU5F-1	-0.531606	0.000509631	0.0322608
7902104	PDE4B	-0.358557	0.000513285	0.0323468
8085554	#N/A	0.477175	0.00051358	0.0323468
8141872	NAPEPLD	0.552502	0.000513904	0.0323468
8117685	ZKSCAN3	0.421887	0.000518888	0.0325989
8074591	RN7SKP131	0.392032	0.000521976	0.0326127
7985053	FBXO22	0.24523	0.000522262	0.0326127
7896598	MIR877	-0.618277	0.000524925	0.0326127
8080184	ALAS1	0.221681	0.000524934	0.0326127
8057887	STK17B	-0.17315	0.000525843	0.0326127
7914354	PEF1	-0.185936	0.000526627	0.0326127
7894170	SLC25A3	-0.67145	0.000526676	0.0326127
7969145	ARL11	0.352814	0.000526944	0.0326127
7893583	#N/A	-0.392288	0.000529477	0.0327087
8138596	CLK2P1	0.221241	0.00053191	0.0327724
7893971	ARF3	0.552529	0.000533841	0.0327724
7905092	BOLA1	0.198391	0.000534373	0.0327724
7895755	FNTA	-0.433282	0.000535058	0.0327724
8069700	N6AMT1	0.304346	0.000535567	0.0327724
8121130	Y_RNA	0.830895	0.000536414	0.0327724
8135480	DNAJB9	-0.288375	0.000541596	0.0330284
7894876	EIF3D	-0.380865	0.000543358	0.0330309
7931888	ANKRD16	0.248531	0.000544378	0.0330309
7922462	MRPS14	0.233849	0.000544613	0.0330309
7950751	AP001767.1	-0.467907	0.000547498	0.0331455
7942503	PPME1	0.193719	0.000549253	0.0331914
8053171	CCDC142	0.272464	0.000552014	0.0332642
7892962	#N/A	-0.740076	0.000552614	0.0332642
8178346	GNL1	-0.221387	0.000553454	0.0332642
8141517	PPP1R35	0.204761	0.00055723	0.0334123
8140020	NSUN5	0.263047	0.000559841	0.0334123
7940679	TTC9C	0.341364	0.000559843	0.0334123
8002347	AARS1	0.263536	0.000559932	0.0334123
7918487	DENND2D	0.334278	0.000568227	0.0338466
8088092	RFT1	0.162967	0.000570919	0.0339462
8088167	SELENOK	-0.267741	0.000576137	0.0341954
7925705	ZNF496	-0.212985	0.00057725	0.0342005
7894208	MIR877	-0.643737	0.000581761	0.0343603
7935647	AL133353.2	0.207257	0.00058201	0.0343603
8031726	ZNF304	0.43315	0.000583062	0.0343614
7928937	MINPP1	0.305413	0.000585061	0.0344183
8164870	Y_RNA	0.232302	0.000587999	0.0344774
8059969	ILKAP	-0.215097	0.000589836	0.0344774
7994235	AC133552.2	0.245959	0.000589936	0.0344774
7965022	KRR1	-0.213389	0.000590206	0.0344774
7929282	HHEX	0.237045	0.000593013	0.0345806
8119000	MAPK14	0.211913	0.000595048	0.0346194
7893213	SART3	-0.796731	0.000595757	0.0346194
7895607	#N/A	-0.715606	0.000597295	0.0346483
8093991	RN7SKP292	0.45182	0.000598721	0.0346706
8081953	GTF2E1	0.454216	0.000605312	0.0349609
7989323	BNIP2	-0.195938	0.000606756	0.0349609
7895711	#N/A	0.60878	0.000606883	0.0349609
8142169	COG5	-0.349558	0.000609708	0.0350247
7896109	#N/A	-0.427115	0.000612349	0.0350247
8036207	NFKBID	-0.475976	0.000614242	0.0350247
8063583	RBM38	-0.219323	0.000614364	0.0350247
8067901	#N/A	0.322422	0.000616149	0.0350247
8077635	OGG1	0.194557	0.000616704	0.0350247
8147724	ATP6V1C1	0.200585	0.000617496	0.0350247
7985482	WHAMM	-0.292099	0.000618179	0.0350247
8090737	NPHP3-ACAD11	0.234573	0.000618423	0.0350247
8147206	RIPK2	-0.377413	0.000619467	0.0350247
8011823	ZNF594	0.72551	0.000619562	0.0350247
8016739	TOB1	-0.221312	0.000621984	0.035102
7962869	DDX23	0.208489	0.000623112	0.0351062
7983502	BLOC1S6	-0.22074	0.000625667	0.0351906
8180179	DAXX	0.263515	0.000629596	0.0352932
8086482	ZNF445	0.269616	0.000631426	0.0352932
7894667	#N/A	-0.609277	0.000633138	0.0352932
8063315	DDX27	-0.169245	0.000633494	0.0352932
7896009	KAT7	-0.746101	0.000633536	0.0352932
8130394	RGS17	-0.206713	0.00063385	0.0352932
7893671	#N/A	-0.583714	0.000636884	0.0353449
7893310	#N/A	-0.76767	0.000637262	0.0353449
8002272	COG8	0.183499	0.000637964	0.0353449
7951826	BUD13	0.22334	0.000639629	0.0353715
7991126	WDR73	0.158932	0.00064122	0.0353715
8073022	CBY1	0.293548	0.000641632	0.0353715
8134689	ZSCAN21	0.302972	0.000643639	0.0354236
7939265	NAT10	0.254828	0.000645521	0.0354685
7965200	CCDC59	-0.375795	0.000648607	0.0355366
7896420	#N/A	-0.470743	0.000648895	0.0355366
8084986	FYTTD1	-0.201252	0.000654952	0.0357106
7893719	NONO	-0.726462	0.000655703	0.0357106
7913655	ID3	0.360857	0.000656684	0.0357106
8021342	U3	-0.296648	0.000657429	0.0357106
8136869	CASP2	0.195146	0.000657435	0.0357106
7899377	PPP1R8	0.189857	0.000662755	0.0359354
7965359	ATP2B1	-0.269401	0.000663731	0.0359354
7911301	PGBD2	0.475337	0.000667927	0.0360618
7951032	TAF1D	-0.628198	0.000668232	0.0360618
8014037	CRLF3	0.202632	0.000669699	0.0360825
8108475	PURA	0.254095	0.0006724	0.0361248
8089519	BTLA	0.426088	0.00067393	0.0361248
8106429	AGGF1	0.232655	0.000674021	0.0361248
8108847	RNF14	0.243228	0.000674824	0.0361248
8012226	FXR2	0.201384	0.000682013	0.0363003
7895092	#N/A	0.81511	0.000682338	0.0363003
7895756	#N/A	0.81511	0.000682338	0.0363003
7894096	#N/A	-0.518329	0.000683455	0.0363003
8066776	TP53RK	0.321355	0.000683554	0.0363003
7905258	SETDB1	0.226895	0.000685403	0.0363405
8084488	POLR2H	0.171233	0.000689652	0.0364588
8051396	NLRC4	0.535009	0.000689823	0.0364588
8114365	BRD8	0.34009	0.000692247	0.0364908
8147040	ZBTB10	-0.353654	0.00069262	0.0364908
8163063	CTNNAL1	-0.231107	0.000693926	0.0365018
8152668	ATAD2	-0.205726	0.0006991	0.0366145
7919940	VPS72	0.201407	0.000700342	0.0366145
8089647	USF3	-0.159628	0.00070036	0.0366145
7896041	FNTAP2	0.222228	0.000700466	0.0366145
7893278	SART3	-0.666791	0.000706349	0.0368466
8054722	IL1B	-0.933239	0.000707193	0.0368466
7892787	IK	-0.468054	0.000709657	0.0368466
8055978	FAM133CP	-0.273534	0.000710207	0.0368466
8098193	RNU4-87P	-0.416159	0.00071044	0.0368466
8119088	CDKN1A	-0.402674	0.000712133	0.036877
8180405	ARL4A	-0.371756	0.000717491	0.037044
7989834	INTS14	0.297626	0.000717583	0.037044
8069444	RNU6-396P	0.488178	0.000723584	0.0372399
7896445	#N/A	-0.389871	0.000724652	0.0372399
8109194	SLC26A2	0.30445	0.00072547	0.0372399
7964830	RPL10P12	-0.317635	0.000725852	0.0372399
8109428	SAP30L	0.178902	0.000727497	0.0372668
8151559	SLC10A5	0.365722	0.000730919	0.0373847
7970542	ZDHHC20	0.398716	0.00073326	0.0374469
8178991	DAXX	0.256871	0.000738423	0.0376528
8157281	#N/A	0.28576	0.00073977	0.0376638
8089478	GCSAM	0.383349	0.000743457	0.0377937
7943162	C11orf54	0.236078	0.000747306	0.0378545
8113491	STARD4	-0.352822	0.000748399	0.0378545
7924491	AIDA	0.326627	0.000749002	0.0378545
8017235	APPBP2	0.187832	0.000750303	0.0378545
8130129	NUP43	0.309805	0.000750337	0.0378545
7900146	ZC3H12A	-0.500882	0.00075703	0.0381344
7924526	TP53BP2	-0.170931	0.00075854	0.0381527
7916422	PARS2	0.372623	0.000761796	0.0382195
7893168	#N/A	0.881052	0.000763312	0.0382195
7896244	#N/A	0.881052	0.000763312	0.0382195
7895699	#N/A	-0.608727	0.000764502	0.0382217
8161701	CEMIP2	-0.234346	0.000768614	0.0382588
8138088	FAM220A	0.289059	0.000769934	0.0382588
7894641	#N/A	-0.528185	0.000771459	0.0382588
8020129	VAPA	-0.172559	0.000771671	0.0382588
8117572	ZNF391	0.270589	0.000773134	0.0382588
7892750	#N/A	-0.51654	0.000773282	0.0382588
8149762	TNFRSF10A	0.157339	0.000773289	0.0382588
7893839	#N/A	-0.870272	0.000776194	0.0383456
7995479	TENT4B	-0.203628	0.000782004	0.0385754
8099850	TMEM156	0.288516	0.000789833	0.0388866
8155596	RNA5SP283	0.245563	0.000790648	0.0388866
8122701	RPS18P9	-0.245035	0.000796734	0.0390398
7969153	TRIM13	0.276107	0.000797258	0.0390398
7974455	MAPK1IP1L	-0.1433	0.000797281	0.0390398
7954382	PYROXD1	-0.341992	0.000803998	0.0393109
8121927	RNF146	0.249483	0.00081232	0.0396151
7958761	ACAD10	0.186401	0.0008126	0.0396151
8078138	EAF1	-0.276662	0.000816374	0.039741
7895862	USP22	-0.33643	0.000817958	0.0397599
8052413	ATP1B3P1	-0.299359	0.000824588	0.040014
7896504	#N/A	-0.915594	0.000826137	0.040014
8029996	ZSWIM9	-0.187965	0.000827669	0.040014
7974481	CHMP4BP1	-0.218979	0.000829008	0.040014
7896580	HNRNPM	-0.408416	0.000829193	0.040014
7924476	TAF1A	0.346068	0.000833434	0.0401604
7915592	RNU5D-1	-0.573916	0.000842519	0.0405049
8064451	SIRPB2	0.254351	0.000843015	0.0405049
7896351	SEPTIN2	-0.413794	0.000848989	0.0407331
7895319	HNRNPM	-0.435656	0.000851313	0.0407859
7942168	FADD	0.330675	0.000855002	0.040877
7916274	MAGOH	-0.194399	0.00085567	0.040877
8179648	GNL1	-0.187119	0.000863622	0.0411978
8017511	CD79B	0.268096	0.000867304	0.0412487
8025429	HNRNPM	-0.156029	0.000868243	0.0412487
8046628	RBM45	0.289445	0.000869039	0.0412487
7989883	SNORD13E	-0.313674	0.000869645	0.0412487
8036820	ZNF780A	0.476651	0.000871743	0.0412624
8139885	#N/A	0.301327	0.000873876	0.0412624
8035682	#N/A	-0.248091	0.000874519	0.0412624
7893530	DDX5	-0.179483	0.000875898	0.0412624
8118147	#N/A	0.281499	0.00087613	0.0412624
8113059	MBLAC2	0.444271	0.000880332	0.0413842
8093294	CCR2	0.459053	0.000881202	0.0413842
8110327	RGS14	0.326199	0.000891393	0.0418038
8046848	ZC3H15	-0.193283	0.000893821	0.0418193
7992973	DNAJA3	0.242748	0.000894275	0.0418193
8065547	LINC01597	-0.219685	0.000897826	0.0418193
7944300	RNU6-1157P	-0.596011	0.000898452	0.0418193
7999196	ZNF500	0.263413	0.000898964	0.0418193
8042161	PEX13	0.260057	0.000899952	0.0418193
8124691	ZNRD1ASP	0.401753	0.000900515	0.0418193
7909188	IKBKE	0.186249	0.000902438	0.0418502
7962895	FKBP11	-0.300243	0.00091014	0.0421487
8036304	ZFP14	0.475081	0.000914874	0.0423091
8105778	PIK3R1	-0.195231	0.000918243	0.0423819
7991214	#N/A	0.433472	0.000918993	0.0423819
7930148	SFXN2	0.237016	0.000925375	0.0426172
8033025	DUS3L	-0.300639	0.000927776	0.0426687
8063283	CSE1L	0.170238	0.000929721	0.0426777
8133976	DBF4	-0.273705	0.000930896	0.0426777
8020508	RIOK3	-0.183016	0.000931816	0.0426777
7894819	HNRNPM	-0.464565	0.000933347	0.0426891
7948910	SNHG1	-0.442852	0.000935952	0.0427495
7894357	IK	-0.455402	0.000937452	0.0427594
8002523	CMTR2	0.273479	0.000939264	0.0427607
8068254	AP000295.1	0.183498	0.00094005	0.0427607
7948775	C11orf98	0.201602	0.000942431	0.0427797
7991564	RNU6-181P	0.346352	0.000943037	0.0427797
8169898	RAB33A	0.287069	0.00095132	0.0430967
8098848	SLC26A1	-0.207344	0.000953044	0.0431162
7892668	AC110275.1	0.205301	0.000954702	0.0431326
7892869	#N/A	-0.429369	0.000963037	0.0434502
7895204	#N/A	-0.657797	0.000966146	0.0435315
7895073	PRPF8	-0.602905	0.000967849	0.0435493
7895864	EIF3D	-0.751001	0.000975432	0.0437879
7896206	#N/A	-0.58581	0.000975782	0.0437879
7941243	DPF2	0.225021	0.000979093	0.0438413
8169701	MCTS1	0.355409	0.000980641	0.0438413
7919390	MIR5087	-0.495156	0.000980922	0.0438413
8019018	CBX4	-0.23848	0.000984231	0.0439169
7893849	#N/A	-0.692975	0.000985251	0.0439169
7927146	CSGALNACT2	-0.214363	0.000989318	0.0440392
7976243	CPSF2	0.166543	0.000990938	0.0440524
8098547	RNU6-1053P	0.267339	0.000994464	0.0441502
8109062	FBXO38	0.261232	0.0010009	0.0443566
8083324	TSC22D2	-0.181723	0.00100306	0.0443566
8021984	YES1	-0.380998	0.00100311	0.0443566
8001507	BBS2	0.211596	0.00100938	0.044485
8017096	U3	-0.437115	0.00101102	0.044485
7913805	RUNX3	-0.221946	0.00101198	0.044485
8019857	NDC80	-0.283131	0.00101229	0.044485
7900350	#N/A	-0.238935	0.00101269	0.044485
7893669	SART3	-0.459594	0.00101942	0.0446657
8143575	EPHA1	0.234461	0.00101949	0.0446657
7968911	GPALPP1	-0.286113	0.00102087	0.0446673
7975121	CHURC1-FNTB	0.19593	0.00102305	0.0447041
7894462	KAT7	-0.508089	0.00102861	0.0448879
7904967	AC253572.1	-0.340353	0.00103046	0.0449098
8113699	#N/A	0.231761	0.00103677	0.0451253
8158022	ZNF79	0.199662	0.00103811	0.0451253
7895008	#N/A	-0.561901	0.00104207	0.0452384
8130438	TFB1M	0.308293	0.00104385	0.0452568
7892508	RNPS1	-0.502394	0.00104918	0.0454287
7900624	ZNF691	0.286483	0.00105288	0.0454806
7975455	RN7SL683P	-0.437946	0.00105388	0.0454806
7987066	U6	-0.303421	0.00105448	0.0454806
8002342	SMG1P3	0.324755	0.00106047	0.0456415
8021470	PMAIP1	-0.449256	0.00106099	0.0456415
8136645	TAS2R4	0.542027	0.00106257	0.0456415
7893980	IK	-0.531229	0.00106369	0.0456415
7901895	ATG4C	0.222148	0.00106807	0.045663
7892595	HNRNPM	-0.757422	0.00106825	0.045663
7969955	METTL21EP	0.331894	0.00106831	0.045663
7996720	PSKH1	0.158969	0.00107013	0.0456822
7894803	#N/A	-0.276932	0.0010719	0.0456991
8116494	ZFP62	0.360171	0.00107392	0.0457268
7934301	ECD	-0.150216	0.00107903	0.0458858
7989193	ZNF280D	0.426237	0.00108492	0.0460771
7926900	MAP3K8	-0.209125	0.00109691	0.0464253
7935859	RNU2-59P	-0.269515	0.00109729	0.0464253
8072206	EWSR1	-0.169108	0.0010973	0.0464253
7896251	RHOA	0.347264	0.00110006	0.0464833
7896413	#N/A	-0.429016	0.00110223	0.0465157
8026047	JUNB	-0.29823	0.00110473	0.0465439
8121312	MTRES1	0.371807	0.00110569	0.0465439
8155696	FAM122A	0.2332	0.0011115	0.0467293
7960559	IFFO1	0.213669	0.00111617	0.0467977
7969166	TRIM13	0.24332	0.00111737	0.0467977
8005685	CCDC144B	0.242984	0.00111823	0.0467977
7896728	CYTIP	-0.320635	0.00111901	0.0467977
7894539	USP22	-0.400866	0.00112015	0.0467977
8105104	C5orf51	0.268415	0.00112321	0.0468004
7973371	C14orf119	0.355015	0.00112411	0.0468004
8127498	LINC00472	-0.30026	0.00112444	0.0468004
8159581	SNORD62	-0.14164	0.00113227	0.0470675
7969675	#N/A	-0.197665	0.00113506	0.0471249
8023871	ZADH2	0.147162	0.00114049	0.0472912
7893812	#N/A	-0.553926	0.00114212	0.0472998
7917771	DNTTIP2	-0.242913	0.00116163	0.0478614
7907297	FMO4	0.270102	0.00116163	0.0478614
7911178	NLRP3	-0.367222	0.0011619	0.0478614
7895952	#N/A	-0.33531	0.00116254	0.0478614
7923406	PTPN7	-0.257134	0.00116286	0.0478614
7952132	SLC37A4	0.173334	0.00116682	0.0479101
7972745	IRS2	-0.305718	0.00116693	0.0479101
8124129	NHLRC1	0.22806	0.0011689	0.0479321
8153067	MIR30D	-0.235411	0.00117641	0.0481426
8126486	CUL7	0.258326	0.00117825	0.0481426
7919780	GOLPH3L	0.346681	0.00117956	0.0481426
7919763	ENSA	-0.24686	0.00117982	0.0481426
8117018	RNU6-522P	-0.590702	0.00118205	0.0481745
8017437	FTSJ3	0.187874	0.001194	0.0486021
8176395	#N/A	0.231954	0.00120227	0.0488792
8158214	COQ4	0.19057	0.00120597	0.0489697
8172270	#N/A	-0.673613	0.00120769	0.0489797
8142770	RBM28	0.160162	0.00120919	0.0489811
8004081	ZFP3	0.292692	0.00122441	0.0494323
7915227	PABPC4	-0.255248	0.00122543	0.0494323
8099668	RN7SL16P	-0.289904	0.00122551	0.0494323
8044878	#N/A	0.620863	0.00122627	0.0494323
8056993	AC019080.2	0.246232	0.0012306	0.0495469
8155547	PTGER4P2-CDK2AP2P2	-0.187776	0.00124276	0.049976

## Sheet: Pinhel et al.
Genes significantly differentially expressed when comparing baseline and post-intervention
Pinhel et al.
Probe_ID	Gene_ID	logFC	P.Value	adj.P.Val
ILMN_3305169	#N/A	-8.39671	1.04266e-08	0.00012685
ILMN_3213573	EEF1A1P24	-7.63342	4.44153e-07	0.00224949
ILMN_2118472	PRXL2A	-7.94814	5.54699e-07	0.00224949
ILMN_2091084	#N/A	-7.76605	9.62058e-07	0.002751
ILMN_2134381	ITPK1-AS1	-7.62313	1.36306e-06	0.002751
ILMN_3187612	#N/A	-7.4548	1.4741e-06	0.002751
ILMN_3301065	RPS27AP11	-7.53455	1.6592e-06	0.002751
ILMN_2162367	DMC1	-7.30811	1.80898e-06	0.002751
ILMN_1772492	#N/A	-7.37463	3.70945e-06	0.00501435
ILMN_2235785	KCNH6	-7.08405	9.17171e-06	0.0111583
ILMN_2194852	#N/A	-6.79007	1.15901e-05	0.0128187
ILMN_1764163	AC243960.2	2.44052	1.67704e-05	0.0165658
ILMN_1768392	#N/A	-2.25638	1.8035e-05	0.0165658
ILMN_1692145	ZNF14	-6.49049	1.90631e-05	0.0165658
ILMN_3224907	EEF1A1P4	-6.6227	2.11287e-05	0.0171368
ILMN_1754211	DCLRE1C	-2.11404	2.54258e-05	0.0184444
ILMN_3239895	#N/A	2.08477	2.57731e-05	0.0184444
ILMN_1777449	IFT74	-2.91147	3.14183e-05	0.0212353
ILMN_3182020	AF131215.5	-2.37048	3.65692e-05	0.0234159
ILMN_3181480	GOLGA6L22	1.49574	3.96134e-05	0.0240968
ILMN_3187425	ZNF577	-1.55313	5.53264e-05	0.0320524
ILMN_3265742	#N/A	-1.83146	5.88946e-05	0.0325687
ILMN_1709795	RAC2	6.46746	6.42438e-05	0.0333383
ILMN_1755419	EIF1AX	-1.35686	6.57669e-05	0.0333383
ILMN_1777296	ACTB	6.33149	7.01685e-05	0.0341468
ILMN_2079098	INIP	-6.32248	9.35413e-05	0.0437701
ILMN_2326071	MYL6B	6.40012	0.000104991	0.0473082
ILMN_3246424	DEFB108F	2.68137	0.000109444	0.0475535
